# Supplementary material for: Response and Resistance to Trametinib in MAP2K1-Mutant Triple-Negative Melanoma
Source: Int J Mol Sci. 2023 Feb 24;24(5):4520. doi: 10.3390/ijms24054520 (PMC10003177; doi:10.3390/ijms24054520)
Supplement: Supplementary file 1 [file ijms-24-04520-s001.zip]

Archive with 1 entries (1 files):
- ijms-2201571-supplementary.pdf
